# Supplementary material for: Gait Analysis Study Comparing Unicompartmental vs. Total Knee Arthroplasty: Differences in Knee Kinematics
Source: Medicina (Kaunas). 2026 Mar 28;62(4):648. doi: 10.3390/medicina62040648 (PMC13118184; doi:10.3390/medicina62040648)
Supplement: Supplementary file 1 [file medicina-62-00648-s001.zip]

Archive with 1 entries (1 files):
- medicina-4158955-supplementary.pdf
